# Supplementary material for: Exploring the Relationship Among Divergence Time and Coding and Non-coding Elements in the Shaping of Fungal Mitochondrial Genomes
Source: Front Microbiol. 2020 Apr 29;11:765. doi: 10.3389/fmicb.2020.00765 (PMC7202290; doi:10.3389/fmicb.2020.00765)
Supplement: Supplementary file 12 [file Data_Sheet_2.fasta]

>Trichoderma_harzianum_HB324_mtDNA
CTATTACTTATTAACATATAAGTATATAAAGGAATTATTATAATGTAATTATAAGCTATGTATTAAAGAGAAATATTTATATATATAGGATATTTATCTTATAATTATACAAACTCTAAAATAAATTTTATAGTAAACGAAGTGAATTGAAATATCTTATTAACTTCAGGAAAAAAAATCAAAAGAGATTCTAATAATGGCGTGAGTTAAATTAGAAGTAGTCTATAAGTAAAACGGTATAAAAACTGTTTAAACCATATGGGGAACCTTCCTCAAAGGCTAAATATAATACATAAGCGTTAGCGTAAAGTACCGTGAGGGAAAATATAATAAATAGTGATTTTATAAGCAGTTTTAATGAAAAGATGTACCTTCTGCATAATGGGTCACCAAGTTAACTTTAGATGCGAGTATAGTGCGTAGTTAAACCGGATCGTTAAAATAACGAATAGTATATAAAGTTAGACCCGAAGCTCGGTGATTTTACCACAGTCAGGAATAAAGGTCCGCACGGGTGATTGTTGCACTAATCTCCGAAGAACTGTGGTAGGCGTAGTGAAAGACAACACTGACCGAGATAGCTGGTTTTCTGCGAAACCTATAACAGTAGGGAATATAAGCAATATCTTAGCAGGTACAGAATTTAATCTCAGACAAGACATTTCAATTTTTTAATTTGTACAAATTGGGGGACCGTGAAGGTTTTATCAGTGTGTAAACAAACTCGAAATGGCAAAGATAGGTCTTATATTATCAGACATAAAATGATAAGGTTGTATGTCAAAAGGGAAACAGCCCAGAACAAGAGTTAAGGTTCCTAAATTATTAGTTAAGTGAAAATAAGAGGGTAATTATTAAAGTCAACAAGGAAATGGGCTTAGAGGCAGCCATAATTTTATGATCTCGTAACAGAGCGCTTGTTAAATTTTAACATGCATCTAAAATTTAACGGATCTAAACAATATACCGAAACCTTGTCCATAGTATATTATAATAAATATGTTTATTATAATTAAATGGGGTAGCAGAACGTTGAGCTAAAGTATGAGTTTTATTTTTTAAATAAAATTATATTAATATAACTCAATTGATAATGGTGACATGAGTAACTAAAAGAAAAATAATTTTCCGCCTTAAGCTCAAGGATATAATAAAGTAACGGCCTCTAAGTTTATTATTATAGTATCTAGAGATTTAAACGATGAGCAAATCTTAATTACTAAGGACAACATTCTAGTGTAAAATGTGCAGGAAAAATAGTAAAATGTTTGTTATTTAATAACAAAGAAAATAACCGTACCTAGAATCTGGAAAAAGTGAGCAAGTAGAATATACGAAGGCGTAAATGAGCTAACAATCATAAAGGAACTCGGCAAATTGACACCGTAACTTCGGAATAAGGTGGGCTCGTTCTATAATAATATTATTAAGAATGAAGAGGCATAGAATAGTGTTGTACGACTGTTTAATTAAAACACAGCACTTTGCATAAAGATTAAAATCTAAGTATAAGGTGTGAAGTCTGCCCAGTGACGGCTGGTTAACAGAGATAATTGAATACACTAATATTTGATGTCGACGGAAACCCCGGTTAAAGGCGGCCTTATCGTGAGGGTCTATAAGGGTCCTGTTTAAATTCGGCTAATTGCTGGAACGGGTCAAATAATTGGTAATAGTGCCTTTATACCTAAAAGTCACAGATTTTTACACACAGACCTCAATCAGCAGGAAAGATTAAATAAATTAGTTCAGGATGAGAACTACAAATTTTGATTAGGTGGATTCATTGAAGGGGAAGGATCATTAGTTGTATCTTTAGTAAAAAATGATAAAGTTACACATGGTCTAGTTTTACAACCTGAATTTAATGTTGTTCAACATGAAAGTGGTTTAGCTATACTTAATTCCTTTAAAGTTCTTTTTGAAGACAAAGGTTCTGTGCATAAAAAGTCAGGATCTGAAGATGTATGAGTTTATTCCTTAAAAGGAACTCAAAATCTGAAAACTTTAATATTACCGTTTTTTGAAAAGTATGTAATAACATATTCTAGTAAATATAAAGGAGAAGTATTTGAAAAGTTCTCACTTATTATAAATAAATTATCTGATAAAAAAAATAAAACTTTTAGTAAGGAAGAACTTATTTATCTAATAGAATTAGTTTACTCATATAATCCAGAAACAAAAGGTAAATCAAGAAAAAGAACATTAGAGGAAACTTTAAATATAATTAACCAGAAGAACCCTTAATTAAAATTTGGAGCACGTTACCTTAACCTATAAAGTAAGTAAGGTACTTACAAACAGGAAACCCTAACTTCTAAGAAGTTAAATAAAATATAGGTAGGGTAATATGCTTAAGTATTTAAAATCTTCAGAGGCCATACGCCGAACGATTTACCTGTGTTTAATACAAGCAAGTATTAAATATGGAAATTATTCTACATCCTTCTTATATAAGATCTAGCTAATTTTGTTAGAATAGAATAATACTTATTTATAGTAGTTGTAAATTGATGATATGGTCCGACCGATTATAAAGAAAAGAAATTTTCACATCGGTATCCTAAGGTAGCGAAATGTCTTGGCCGCTAAATACGGTCTTGCATGAATGGTTTAACGATACAACAGCTGTCTCTATGATTGGCTCAGTGAAATTGGAATAGCAGTGCAGATACTGCTTACCTCTAGATAGACGAGAAGACCCTATGCAGCTTTACTGTTACTATTTATAGTGTATGATAAACGATTTTCAGAATATAAGGTAATTGACAAACATGACAATGAGAAACCTTTATTCTTTTTTCATATGAATGAATTGGTTTAGGATTATGAGTAATTTATAATTAATTTTATGGATTTAGCTTAGGCTTGATCGCATTTTATTATTATATAGCTCATTTTAGTAAATCAACCTAATTCAACTTATTTATTTTATAATAATTAAGTACCCTTTGGTAAGGAACTATCGTTAGGAGACAGTTTATGTGGGGCACAGGCCCTGTAAAGAGTAAACAGGTGTGTCTAATAATTAAATATACTTATTTTGTTTGCTATTTTGAGTAGTTTAACTATTTTTAATCGTATAAAATTAAATATATTTGCATTTTATGTATATATATTTAAAATTAGGTAAGATTTTCACTATATAGAAATTAGAGATAATTGAAAGTATTATGAAATTTTCTAATATTTTCTAGCTATTATTTATAATGGTTATGTGTTTAAAATCTAAAAAGGGCTCAACGGCTAAACCTTGCTTTACTGTTTGATTACCAACAAATCTTACAGTTGCGTAAGCAGGGCACAGGATCACAAGATGCAATAAGGAAAGATCTTGTATTATGGGAAAAGTTACGCTAGGGATGTTTGTCCTTTAATATTTTATATATAATATAAAATTATTAATATATATATTGGGTAAATTTCAAGAAATATGAATAAGATAAGTTTGTAAACTTGAAGCGAAGTTTATCTTAGCATAAATTATGAGATAAAACCGTTCAACGACTATAAGGTGAGTGTGTTATGCGATCCACAATAATCCTATTAATTACTACCCAACATTTTTATTAAATATATTTAAAAGGAAAAGTAAAATGAATTAATTATAACATAATTATAATGAAGAAAAATCTTAATATAAAAATATTTAATAACAATTTAAATAATAATTCTAAAACAGTTGCTTTAAGAAAAAAAATAGGAGATATAGGAAAAATAAAATATTTACCTTCTTTTTCTAAAGAATGAAAGAATACTATTTATTGCTATAATAAGAATATGTTAAAAAATATACCAGTTAATGATGTAAGTATTAATAAAATAATAAAAAGTTATTTTAATCTATATTTTAAAGATCATAAATATGTAGGATCTAGGAAATTTATATTACTTAGAAGAAGACGTACATTCTTGAGAAGAATATATGTTAGTAATGCAGAAATTAAACATAACAATAAGAAAGTGATAATTAGTTTATTTACTGTAAATAGAGAAAAAAAAAATTTAAAAAAAAAATATTTATAAATAAATAAAAAAATAAATCAAAACTTAATAAATCGTTATTTATTATTATATAAAAATAATGTATCTAAAATATATGATATAATAAATAAACATAAAGATGAACATGATTTTTTATCAAATAAAGGTTATAAAATTACTAAAAAAGGATTTTTAAAATATAGATTAGAATATCTAAGTAAATTTATAAAATTAAAACATCTTTATTTAAGAAAAATTTGAAGTGTAATTATTAGAAAATATTGAAAAATATATTTTAAACAATTAAGAAAATATGATTTAATGTATTCTCTTAATAAATATAAATTCAATAAAAAAAAATTTTTACCTATTTTAAGTAATATACTTAATAAAATAATAGGAAAAAAAATCGAATATAATATAATAAATTTAAAATCTATTGCATATAATACAGATCTTTTTACTAATGCTTTAGCATTAAAATTAAAAAAACAAAGAATGAATTATATAAAAAGTATGTTTAGTATATTAAATAGAGCATATTTACCTAAAATAAATACAATAAAAGAAAGAACTTTAGTAAAATAAAAAGTATGTTTAGTATATTAAATAGAGCATATTTACCTAAAATAAATACAATAAAAGAAAGAACTTTAGTAAAAGGACTAAAAAATTTTGATTTATTTTTAGATAAATATAAAGATTTAAAAATAATATCTAATTTAGATAATACTAATTTAGATAAATTATTAAACGAGATACATGATACGACTTATGTTGGTGAAAATACTGCTGTAGGTTTACCAACACAACATAAAAAAAATATTCATAAGACAATATATAATTCCGTGGGTTATAAAAACTTAGGAGGTATAAGATTAGAAGTTAAAGGTAGACTAACTAAGCGTTATAGAGCAGACAGATCTATTTATTCATTAAAATGAAAAGGTGGATTAAAAAATGTAGATTCTTCTTTCAAACGTTTAAGTTCAGTCTTGTTTAGAGGAAACTCTAAATCTAATATGACTTATACATTAACTAACTCAAAGCGTAGAATTGGAGCTTTCGCAGTTAAAGGATGAATTTCTGGAAAGTAAAGTAAAGATTCTATAGCGATGGAACAATAAAAAATTTGCTATTTATTTTGTGAAATTTACATTTCTAACATTTAAAGTATAATAATATACGATATTTATTTTTTCTATTAATAATAAACAATATGACTCTTAATCCATGAATTATTACTGGGCTTTTAGATGGTGAAGGAAGCTTTATAATTTCTATCGTTAGAAGCGATAAAAGTAAAACTGGTTGAGTAATCAAATTACGTGCTCAAATAAGTTTACATAGAAAAGATAAAGTTATTTTAGAACAATTAAAAGCTTATTTCAATGCAGGTAACATTTATAAATTAAATGAAGATGCATTTCAGTATCAAATTGAATCTTTTAAAGATTTACAAGTAGTGATAGATCACTATAATAAGTACCCTTTAAGAACTAAAAAATCAGAAGATTATATGTTGTTTAAAGAAGCTTATAACATAGTTAAAGATAAAAATCATTTAACTGAAGAGGGACTAATGAAAATTGTTTCATTAAAAGCCTCATTAAATAACGGTTTATCAAATGCTTTAAAGAATGTTTTTCCAAATGTAATTCCCGCAATTAAACCTGTAAATTTAAACCAAGCACCAGTAGATCCTAATTGAATAGTAGGTTTTACAAGTGCTGAAGGATGTTTTTATGTTAATACTTATAAAACTAACACTAAAGTAGGGACAGGAGTACAATTAGAATTTACAATAACTCAACATACACGTGATGAAGTCTTAATGAACAGTTTAATATCTAATTTAGATTGTGGACGTATTAAGACATATACTAAATTGAGTTGAATAGATTTTGTTGTTACAAAATTCTCCGATATCGATGAAAAGATTATCCCTTTCTTTAAAGAAAATAAAGTATTAGGTGTTAAATTACAAGATTTTGAAGATTGATGTAAAGTAGCAGAGCTAATTAAAAATAAAGCTCATTTAACTTCTTCTGGTTTAGAAGAAATACAAAAGATTAAAGCAGGAATGAATAGAGGAAGAATTCTTTAATGTAAAGTTAAATCGTGGTAAATAAATATTAAGGAAAATCTAAAATATGTATAATAAAAATGAATACATAGTCTGAACCATTAAAAAAAAAATGGAAATAAATGAATTATTATGGTAACATATAGAACAGGCTAATTTGCGCAAGAGTGTACAAAATGAGTGCGCGGTTTGGCACCTCGATGTCGGCTTAACTTGACCTCATGGATGCAGAAACTATGAAGGGTCCGACTGTTCGTCGGTTAAAAAGTTACACGAGCTGGGTTAAATACGTCGTGAGACAGTATGGTTTCTATCTTCTAGGGGGAATTAGAATAAAATAAGAACTAACTTCTGTACGAAAGGAACAAGAAGAGTTAATCTCAAAAGGATTAAATAATGATAACTAACCAATGGTTTACCTGTTGTTTATGTGTTGCCCAAATATTATATATATTTATATATATGTATTTGTATTTTTATACATAGGGATGTTTCTTTCACTAAGATAAATATATAGCGTAAGCACGGCAGGGACGCTAAGTAAGTTAAAGATAAGTGCTGAAAGCATATAGGCACGAAGCTTATCTTAAGATATTTCTTAAATATACGTAATACAATATTACGAATTAATCTATAGGCTTTATCCGTACGAATTTTGTGATTAAAAAGTATAAAGTACTAATTTAATAAATCACTATTTATATATATATCAATTTTCGCCTGGTTAGCATAAAAGTAATGCAGTTGTTTTGTAACCAATTGAAGCAAGCGCGATACTTGCAGTGGGCTAATAAGGATTAGTAGTCAATAGGTTACGACATAGCTCTTTCAATGCTACGACAGCGGGTTCGATTCCGGCCTAGTCTAAGCGGGTTAGTGTAATAGAAACATATTCGGTTCATGCCCGAAAGATATAGGTGCAAGTCCTGTATCCGCGTTTTTTTTTTTTCTTAATATAAACATATTAAATCAATATAAATATATTAAATGAAATTTTATATTCATAGTTTACTTTTTTATGACTAAATAAGTAGTTTATAACTTACATATACATAAAAGAGTTCTGTAACTATTATTTAGCCTAAAGGGTTATAGCTTAATTGGTAAAGCATACTGCTCATAACAGTAATAATAGATGTTCAACTCATCTTGGCCCTAATACCTAAGTGCTGGAATTGGTAGACAGTGAAAGCTTAAGTTTTTCTGAGTAAAACTCGTAAGCGTTCAAGTCACTCCTCAGGTAAATAATATTAATTGAATTTTTTTTTAATAAATTCTATACGAAGTAATATTAATTTAATACTTATATGTATCTAGTTGCTTCGTAAATAAAAGGGGATATAGTTTAATTGGTAAAACTGCGATTTTGCATATCGTTAATTCGGGGTCGGATCCTGATATCTCCACATAAGCTCATGTAACTCAATTGGTAGAGTGAAATATTGAAGCTATTTTTGTTGTAAGTTCAAGTCTTGCCGTGGGCAATATTTTTTAAATTAAAAGTGGTCTAAATAATTATAGTATATATAATTAAATTTCCACTAAACGTGTGTAAGTTCAAGTCTTACCACGGACAGGGGCTTTAGTATAATGGTTAATACATATGACTTTTAACCATTAAGATGTGGGTTCGAATCCTACAAGTCCTACTATATATAAATGATAATATTATTATTTCAATGTAACTATATTATAATATAATAAATTACATAATGATGTTAAGGGTAATGATGGAATGGTAGACATAAATAGTTTAGGCCTATTGGATAGTAGTATCTTACCCGTTCAAGTCGGGTTTACCTTAAATATATATTGTGTTAACATACTAGCATAATTTAATTATACTTTAGTGAAGATATTATTAGTTTAATAAATATAAAATATGCTGTAGACTAATGGGTAAGTCATAAATTTTTGGTGTTTAGTAGTGAGTGTTCGAATCACTTCAAGATAAAATTTTGTTTATTTATGGTTATGTTACGCAAACTAACCCCGTATCTTTTTATTTGGGATTAGGTTATGCAGTTAACCAGCTATCCTACGTACTACGGTCAATAGGTAAGTCATAAATTTTTGGTGTTTAGTAGTGAGTGTTCGAATCACTCCAGCATAAAATTTTGTTTATTTATGGTTATGTTACGCAAACTAACCCCGTATCTTTTTATTTGGGATTAGGTTATGCAGTTAACCAGCTATCCTACGTACTACGGTCAATAGGTAAGTCATAAATTTTTGGTATTTACTATTGAGTGTTCAAATCACTCCCTACAAGAGGTTAGAAAAAGGAAGATATAGTTCAATCGGTAGAGCGACTGTATGTGGCACAGTAAGTTCCCTGTTCGAGTCAGGGTATCCTCCCATAAAAATAAATCAGTTCCTTTTTTACAATAACAATAAAATGAACAATTTAATCCACTTTAAGCGTAACATAAAAAAGATATGTTTCGCGTTAACAGCCTAAGTAGTTTAAAGGTAAAACCTTAATTTCATACATTAAAGATGATAGTTCGATTCTTTCCTTAGGCTGTATAAATATTACAATTTATAATACACGAAGATACGAGCATCCTCAGATCAAGTTCTTCGTTTACCTCATTATATAATTTATCCAATGATAATAATATCTATTTTATCTCTTTTACTTTCTAACGCCGTCAATGTAAGACGTGATATATCAATTCTATATAATAGAATTGCAATATTAATATTAGTTTATTGTATTTTAAATGATATTTCTTCTTTAACTGTAGTAACTAAAGGTATAGGTCTACATGGCGGTCTATTGTTATATACAAATATAACACAAATATTCCATATTTTTTTATTTATAGTTAGTATACTAATATTAACATTAACTAGTTTTTATCCTAGAAAAGTGTGAGTATCAGAATATTCATCTTTAAAAGATTTAGTATTAAATAAATTTGTATATTATAATACTAAAATTATAAATAAAATGGGAGAACATTTAAAAATAATAGAATACCCTTTAATCTTATTATTTGTGATAACAGGTGCAGTATTTTTAATGTCAAGTAATGATTTAGTCTCTATTTTTTTATCAATAGAGTTACAAAGTTATGGTTTGTATATTTTAAGTACTGTATATAAAAATTCAGAATTATCCACTACAGCAGGTTTAATTTATTTCTTATTAGGTGGTTTAAGCTCCTGTTTTATCCTATTAGGAACAGGTTTAATATATGCTAATTCAGGAAGTACTAGTTTAGATGGTTTATATATTATAACTAGTATAAGCGATATAAGTTCTACTAATTTATGATATAAACCTAACTATATTAATCTTTCTTTAGTAATATTTACTATAGGATTTTTATTTAAAGTTGCGGCAGCTCCTTTCCATTTCTGATCACCTGACGTTTATGACGCAATTCCTACAATAGTAACAACATTTGTAGCTTTAATAGCAAAAATTTCCATTTTTATTTTATTATTGCAATTAGTATGTTATACTAACAATAATATTTCAGAAATGAGCTGAACTTTTATATTACTAATGAGTTCTTTATTCTCATTAATAATTGGAACAGTAGTTGGTTTAACTCAGTTCAGAATAAAAAGACTATTAGCTTACAGTACTATAAGTCATGTAGGATTTATGCTTCTAGTTTTAGGTATATCAAGTATTGAATCTAGTCAAGCATTTATATTTTATTTAACACAATATACAATAAGTAATTTAAATGCATTTATAATATTAGTTGGTATAGGTTTTTCTTTATATTGTTATACAAGTGAAAATAAAGAATATGAAGAATTAAAGGATAAAACTAATTCACCAATACAACTAGTAAATCAATTAAAAGGTTATTTTTACATAAGTCCTGTCTTGGCATTAAGTCTAGCTATTACTATATTTTCATTCGCAGGTATACCTCCTTTAATAGGATTTTTTGGTAAACAGATGGTATTAAGTGCATCTCTGGATAAAGGTTTAATATTCTTATCTTTAGTAGCAATAACAACTAGTGTTATTGGTGGAATTTATTATTTAGGTATAATAAAAGAAATGTTCTTCAGTTTACCTGATTATAAAGTTAACACTTTATTAGAAAATTTAGTATTAAAAGGTAATGTATTAAATAATAATAGAACAGTAATTAAAAATATAAATTTTAAATATAATAATATAGTTATATCAAGCCCTATTGCTTTTGTTATATCTAATATAACACTTATAATTTTATTATTTATATTTATTAATAAAGAATGACTAAGCATGGGTACCATACTGGTACAAATCTTATTTAATGGTTAAATGAGTAGTGTTACATTTATTTTTATTATTGTAGCTATTATAGCTTTATTATTTTTAGTTCTTAATTTTGTTTTAGCTCCTCATAATCCTTATCAAGAAAAGTATAGTATATTCGAATGTGGTTTTCATAGTTTCCTTGGACAAAATAGAAGTCAATTCGGAGTAAAATTCTTTATTTTTGGTTTAGTTTATTTATTACTAGACTTAGAAATATTAGTAATATATCCTTATGGACTTAGTAGCTATGAAAATGGAGTATACGGATTAATCATCGTACTTATCTTTATAGGTATAATAACAGTAGGATTTGTATTTGAATTAGGTAAAAGTGCTTTAAAAATAGATAGTAGACAATCTTACAATTATTTCTACAAATCTCAAAAATTTATAAATACTTTTATTGAAAACAAATAAGGCTTATTGTCTAAAAAAAAAATAACTTGCTAGCTTGCAAAATTACCATTATTTCTTATCTCTTAAGAATATGGTAGCAGGCAAAGCGGAACAATAAAAAATTTTCCATTTATTTTGTGAAATTTACATTTCTAACATTTAAAAATACAACAATATACGATATTTTTATTTTTAACATTATAAAAAAATTATGTTACAATCAGCAAAAATAATAGGTGCAGGATTAGCAACAGTAGGAGTGCTAGGAGCTGGAATTGGAATAGGAGTGGTATTTGGGTGTCTAATAATAGGTGTAGCTAGAAACCCTTCTTTAAAAAACCAATTATTCTCATATTCTATACTGGGTTTCGCTTTCTCAGAAGCTACTGCGTTATTCGCTTTAATGATGTCTTTACTTTTATTATACGTTGCTTAATTAAATTTATTAAGCCTATAACTATTTTATTAGTAAAGCAAAACTAAAATATAATTATTATATTTTAATCTTTTTATTTATTTAGGGGTATGGGTGGGTGGGACGTTAGTTCAAAACTAACAATAAAAAAAAACAATTCTATTTAAATTAGAAATTTTATATTATAATTTTTTATGAAAAATATATTAAATTCATTTATATATATGGACGCACCTGTTGCTTGAGGTATTTACTTCCAAGACAGTGCTACACCTCAAATTCTTCCTGAAGGATCTGGGAAATCCTTAATGGGGTGTAAATTGCCAAATTCCGGGGACGCCCTAAAGCTCTTGATACTAAGCCATATATGAAAATATATGAGTGGCTGAACTAATTACTCAGGTATAGTAACAAGTCAAGAGATGATTGAAAAAGAAATGGGTTATCGCGGATCTAAATCAAATATAAGTGAAAATATATTTGTAAAAGAGCAAAGAGTAGATGGTAATTGCATTATATCTAAGAATATAATGTTAAGGTGTACTCTAATGGGCTTCGAAAGAAGTTATCGAAACAAAATCCCTACTAATCTATTGGTTAATAATATAAAATTCTATTCTACATCATCTATTAATAATACTAACTTAATTATAGATCCTAACTTCTTAACTGGTTTTACTGACGCAGAAGGTTCATTTGTTCTAAGTATAACAAAAAGTGATGAGCTTAAATCAGGTTGAGTAATCAAACCAAGATTTAGTATAAGTTTGCATAAAAAAGATATATTTGTACTGGAAGCTATTAAAAATTATCTTGGTGCTGGTAATATCCATAAACAAGATACAGATTCAATACAATACAGAGTATCTTCTATAAAAGATTTACAATTAGTTATAGATCACTTTGATAAATATCCATTAATTTCACAAAAATTTGCAGATTATTCTTTATTTAAACAAGCTTATTTATTACTTGTTAACAAAGAACATTTAACACCTGAAGGTTTACTTAAAATTATAGAAATTAAAGCATCTATAAATAATGGTTTATCTGAAGCATTAAAAGAAGCTTATCCTAGTGTTATACCTGTCATGAGACCAGAGAGAAAGAATCTTTCTGCGCAAGCTATTAATCCTCAATGACTGGCTGGATTTACTAGTGGAGAAGGATCATTTGGTGTTAAAGTTAGAAAAGCTAAAGAAAACTCAAAACCTTTTATTGAATTGACTTTCCAAATCAATCAACATGTTCGTGATAGACAACTAATGGTTTGTATTGCTGAATATTTAGAATGCGGAAAAATTTATAAACATTCTTTAAACGCAGTAGTGTACAGAGTATCAAAAACATCTAACTTAACTGAAAAAGTGATTCCTTTCTTTATTAAATATCCTATATTAGGAATAAAATCTTTAGACTTTAAAGACTTTTGCTATTTATCAGAATTAATTAGTAATAAAGATCACTACACTGAAGAAGGTTTAGAAAAAATTATTAGTATTAAAGCTAATATGAATGCGGGTAGAATAATTAACTAATAGAAAGTTAAATTTGATTTATTCATTTATTGCAAATGGAAGGTTTAGTAGAATTACATGATAATATTATGTATTACTTAGTGATAATTTTATTTAGTGTTGGATGAGTACTTTTCTCAATAATAAGAAACTTTGCAGCAAAAAGATCACCTATATCACACAAATACTTGAACCATGGTACATTAATAGAGTTAATCTGAACTATCACTCCTGCTGTTATCTTAATTCTGATAGCATTTCCTTCTTTTAAACTATTGTATTTAATGGATGAAGTTAATGATCCTTCAATGTCTATTTTAGCTGAAGGTCACCAATGATATTGAAGTTACCAATATCCAGATTTTATAGATTCTAATGAAGAATTTATAGAATTTGATTCTTACATAGTACCTGATTCAGACCTAGAAGAAGGGGGATTAAGAATGTTAGAAGTAGATAATAGAGTGATAGTTCCTGAATTAACACACATCAGATTTGTTGTAACATCTGGAGATGTTATACACTCTTTTGCTGTTCCTTCATTAGGTATAAAGTGTGATGCTTATCCAGGAAGATTAAATCAAGTATCAGTATTTATTAATAGAGAAGGTGTATTCTACGGTCAATGTTCAGAGATATGTGGTATTTTACACAGTTCAATGCCTATATCAATAGAATCTGTAAATATAGACAAATTTGTTCACTGACTTTACAATGCTTAATGTATAAGTTATTATATAATAATGCATTTATAAAAAATTTTATCAGAGGCTTCTCTTAAATAGAGTTAGCCCCTTTTGATAAAAGGGGTGTTAGTTTAATGGTAAAACGTGATGCTACGGTCATCATAATTGTGGTTCAAATCTATAATGCCTCTAGTATAGTCATTCATATAGTGATTATACAAATATGCGTATAAAATTTGTAATTAAATTTAAATATACGTATATTATTATAATTATAATTTAGTAATAATCAAAACAAAAAGGGTAATGGTCAAGTCGTCCTTATTAATAGATATGTAAAATTGCAAGGTAAAGGCTCATGCCAGAAAAATCTACCATAAATGGTGAGATTTATCAGTCAGGGGTGTTCGCCTTTAGTGTTTATAGCAATATATCGACTTGACCCAACAACGATGTCACCCGAATAGCATCGTATAAAATTTATTCGGGAATCTGATGAACAATTTGAACAACACATATACAGAATGAGTTTAACTTTAGTACTTTTTTTAATAGGAATCCTTGGATTCGTATTTAATAGAAAAAATATAATATTAATGCTTATTTCTATCGAAATAATGCTATTATCTATCACGTTCCTAATATTGGTAAGTTCAATTAATTTGGATGACATTATAGGACAAACTTTCGCTATATATATTATAGTAGTTGCTGGTGCAGAATCAGCTATAGGCTTAGCAATTCTAGTCGCATTTTATAGACTAAGAGGAAGTATCGCAATAGAATATAAATAATGTTTATTATAATGGTCATTTTACCCTTATTAAGTTCAATAGTTTCCGGCTTTTTTGGTAGAAAAGTTGGTGTGACAGGTAGTCTTATCTTAACTTGCTTAAGTATAACGACAACTACAATAATAGCTATCCTTAGCTATATTGAAGTAGGATTTAACAATAATCCTGTATCTGTTAATTTATTTAAATGATTAGACAGTGAATCATTTAATATGTTATGGAACTTTCAATTTGACAGTCTAACAGTTTCAATGTTAATTCCTGTCTTAGTTATAAGTTCTTTGGTTCATTTCTACTCTGTAGGATATATGAGCCATGATCCTCATATTCAAAGATTCTTTAGTTACTTAAGTTTATTCACTTTTATGATGATTATCTTAGTAACTGGTAACAATTATTTATTAATGTTTGTAGGATGAGAAGGTGTAGGAGTATGTTCATATCTTCTAGTTAGCTTCTGATACACAAGAATAGCGGCAAATCAGAGTTCTTTATCTGCATTTTTAACTAACAGAGTGGGTGATTGTTTATTAACAGTGGGAATGTTTGTGATATTATGATCTCTGGGTAACTTAGATTATAGTTCAATATTCTCAGTATCTCCCTATCTAAATGAAAATACCATTACAATTATAGGTATATGCCTATTAATAGGCGCAATGGCAAAAAGTTCACAAGTAGGACTTCATATTTGATTACCTATGGCCATGGAAGGTCCTACTCCAGTATCTGCCTTAATACACGCAGCTACAATGGTTACTGCAGGAGTATATTTATTTATACGTTCATCTCCTTTAATCGAATATAGTAGTACTGTCTTACTTCTATGTTTATGACTAGGAGCAATAACAACAGTGTTTAGTTCTCTTGTTGGACTATTCCAACAAGATATAAAAAAAATTATCGCTTATTCAACTATGAGCCAATTAGGGATGATGGTCATATCTATAGGTTTATCTTCTTATAATATAGCATTATTCCACTTAATAAATCATGCGTTCTATAAAGGATTATTATTTTTAGGGGCAGGGGCTGTAATCCACGCCGTATCAGATAATCAAGATCTAAGAAGATATGGTGGATTAATAACTTATTTACCTTTAACTTATACAGTAATATTGATAGCTAGTCTAAGTTTAGTAGCCTTTCCCTTTATGACTGGATTCTTTAGTAAAGACTTTATTTTAGAGTCTGCTTATGGTCAATATTCTTTTAGTAGTATAGATGTTTACTTTATTGCCACAATTGGTGCTGTATTTACTACACTATATTCAGTGAAAGTTATATATTTGACTTTCTTAGCTAAAGGTAATGGGGCTGTAAATTAATATAAAAATGCCCATGAAGGTGATATATTCTTAAGTTTACCTTTAGTGATATTAGCAATATTCTCCATATATTTTGGATATTTAACTAAAGATATTTATATAGGTTTAGGATCTGGATTCTTTATAGATAATAGTATATTTATTCATCCTATGCGTGAAATACTTATTGATACTGAATTTGGTGTACCTACTATATTTAAATTACTTCCTTTCTTCTTAACTATATTATTCTCAGTATTATCTATAGTTTATTACGAATATATGCCTAAAGTAGTAGTAGATTTTAATTTAACTAACTTAGGATATTATATTTATGGTTTCTTCAATCAACGTTTCTTAGTAGAATTATTTTATAATATATTTATAGTTAAGACTGTATTAGATTTAGGAGGTCAAACTACTAGAGTATTAGATAAAGGTAGTGTAGAATGAATAGGTCCATACGGATTTGGAATAGCTTTAGTAAAAGCAAGTAAAACAGTATCAGGTTTAGGTAAAGGTGTAGTTACTGATTACGCTCTTTATATATTAATAGGAGCTTGTTTCTACTTATCTATAGCCACAGTATTTACTTTCATAACTTTTGATATATTATTTATTGTTGCCATAGCAAGCATATTAATAATGTTTAATGTTAATAATTATATTGCTAGCAACGAATAATATTAATCATGTCTGCTACGCGTATCCCATAGGGATTAGCAAAGCCAGATTGTAGTTAAATAAATTATAAGTAGGAATAAACATGTCGCAATTAAAGGAATACTTTCTTTTAAGTACTTTCTTTTAGTGTTTATTACCTTATAACATTTGCGACGAGTTGTTAGTATTAATAACCAAATAACCATTTGCATATTATGCAGTATATATATTTAAGAGTGTGTGCTGATTTCATAGAAATATGCATCTTACAAATATATAATAAATATTTATATAATTCATATATAGCTTTTATGTAGGATTAAAAGTAATTTGACTATATAATATAGTCTAACTTATATATGTATTAATAATTGGGCTATTTTTTGCCCACAATAATCATTATAAAAAATAAAATGAGATTATTAAAAAGTCATCCTTTTTTAAAATTGGTTAATATGTACGTGATTGACCATTCGCAACCAACTAATATTAGCTATTTATGAAATTTCGGGTCTTTATTAGCAATTTGTTTAGGTATACAAATAGTTACAGGTGTAACATTAGCGATGCACTACAATCCTAGTGTAGCAGAAGCATTCAATTCTATAGAACATATAATGCGTGATGTAAATAATGGATGATTAATTCGTTATTTACACAGTAATACAGCATCAGCCTTCTTCTTTTTGGTGTATCTACACATAGGAAGAGGTTTATATTATGGATCATACAGAGCACCTAGAACACTAGTGTGAGTAATTGGATCCATAATAGTTATCCTTATGATGGGAATAGGATTCTTGGGTTACCAACATAGCCCAAAATGGTTTAATAATGGTGTTATTTTAAATTCAACAAAGTTTAATAGTACATATAAAAAAGTAAGATGTTACAGTACATCTTCATCAGTAAACAATAAACGTTCTATTGTTTCAGACTTTCTAACGGATAAAAATCTAAAACCTGTTTTTATATTTGAAGATATTAGAGATGTAAATACTAAAGATAAAATTAAAGATCAAACAAAAGATCTAAGTGGTATTTATTTAATTTTAAATACGATCACTAAGGATTTTTATATAGGATCTGCTTCTACTGGTAAATTATATACTAGATTCTACAGACATTTAATCAATCTAACTGGAAGTAAGATAGTAAAGTTAGCCATAAATAAATATGGTATAGATAACTTTGTATTTATAGTATTAGAAACATTTACAGAAAAGACTACTGTAAAAAATAATAAAAACCTTTTAGACTTAGAAGACTTTTATATAAAGTCTCTTTTACCTGATTATAATATATTAACTGAAGCAGGGTCTAGTTTTGGTTATAAACATACAGAAGTAACAAGAATAAAAATGAAAGCTAATTATAGTGAAGAACGTAGTATGCTCATAGGTAATTTAAATAAAAATAAAAAACTTAATGATATTACTATAGAAAGAATGAGACAAAGTGCTTTAAATAAGAATAAAGTAGAGTTTAGTCAACAAGGTTTAGATAATATAAAGAAAACAGTATCTAAACCTATTATAATTTATAATATTGAAAATAATACAGTATTTGGTGAATATAATAGTATAACTGATGCGGCTTTAAGTTTAAATTGTCATGCAAAAACAATACATAGAGCCTTAAAAACTGAAAAAAAAGTACTATTAAGACGTTGAATTGTAAATTACAAATAACTATTAATCCATAGTCCCACAAGTTTAATTTCTTATGTAACTTCTAGAAGAAAATAAGATAAAAGTGGAATAACCTGACGGGGTTATTGAAGAATGTTAATTAATTCTTTGGCAATACTAGTGAAAACGATCAAAGTATTATATTATATAATAAAAGATCGTCGGTTGTCTATATAATCGCGACAGGCTGGGTCGCTAGTGGGTAGCTGAAATGCTGCTTAATGTACAGTCGGAACTTCGGTGATAAGAGTCACTGCGGGATATACGAAATTAAAGTTATTCCGGCCTAATTATAATTATATTTACAATTAGGTATGTTTGTATGTTCTTCCTTATGGACAAATGTCATTATGAGGAGCTACAGGTATTACTAACCTAATAAGTGCTATACCATGAATAGGACAAGACGTAGTTGAGTTCATTTGAGGAGGTTTCAGTGTTAATAACGCAACTTTAAACAGATTTTTTGCTTTACATTTTGTATTGCCTTTTGTATTAGCAGCATTAGTCTTAATGCATCTTATAGCTGTTCATGATACAGCTGGAGCAAGTAATCCTTTAGGAGTGCCTGGTTATTATGATAGAATACCTTTTGCTCCCTATTATTTATTTAAAGATTTAATTACTGTATTTATCTTTATTTTTGTTTTAAGTATATTCGTGTTCTTTATGCCTAATTACTTAGGTGATAGTGAAAATTATATAATGGCTAATCCAATGCAAACTCCAGCTGCTATAGTACCTGAATGGATTTATTACCATTCTATGCAATATTAAGATCTATACCTAATAAATTATTAGGGGTTATAGCAATGTTTAGTTCATTATTAATAATATTATTATTACCTAAAGCAGATTTAGGTTTAACTAAAGGTTTACAATTTAGACCTTTAAGTAAAATAATGTTCTATATATTTGTTGTAAATTTCTTAATATTAATGCAATTAGGTGCTAAGCACGTGGAGAGTCCATTTATAGAATTTGGACAAATAAGCACAGCTTTATACTTCGCACATTTCTTAGTAATAATGCCTGTTACTAGTATAATAGAAAACACACTTGTTGATTTATATCAAATAAACAATCAAGCAAAATAATTCTTAGTTTATACAATAATCTTTATTTATATACTAAAAATTATACTGTTAATAATTTAAACTTATAGTAATCATAAATATAATATAAATTTTTATATTGATTACTAAAAAAAGATTATGATGTAGAAGGTTTACGCTTTGATTGCAAATCATTAGTATGAGGTTCAATTCCTCCATAATCTTTCTACAAATGTAGAACCTTAATTATGAAAACAATTTACTAATACTGAAATTCATAAATAATTTACTATATAAACCATATAGAATATATACAAATATATAATAAAATCAAGATTTAAATTTTTATTATATACTTTATATAAAATAAAATAAAATAAATATTTAGTTTAAAGTATTAAGGCGGAGTATAAATAGGATTTTTTTTTAAGTAGAGCATAATTTAATCAAAGTAATTCTATAACAAAGAAAAATTTATCAAAATTTGAATGGAACAATTAATATAAAGCAAAAAGGGAGTACGACTAGCTTGTACATTACCTACATGCCTCGTTCTTTTTAATTATTAGCATCTATATAGATAAGGATTAATTAAAATTATTAATTAATAATTTTTAGCTAATAATGTCATTTAAATACCAATACTCTATTATTTCAAAATTTTGAGATTTCAAAAAGAAGAAGGAACCTTAAACCTAAATTTAAGATCTCAAATGTCTATGAATATAGAAAGATGATTTAATTCTACTAATGCTAAAGATATAGGAACTCTTTATTTAATCTTTTCGCTTTTTTCTGGGTTATTAGGGACAGCCTTTTCAGTACTAATAAGATTAGAACTTAGTGGACCTGGTGTTCAATTTATCGCAAATAGCCAACTATATAATAGTATAGTTACAGCCCACGCCATATTAATGATATTCTTCATGGTCGACAAAAGAATACTATTTAATCGTAATTTTCATTCTATTCCCATATTTTGTAATAACCAAAACAATTTTATTTCTATTACAGAAAGTAAAAATAGCAACAACTCTAATAGGAATAATGATGGCAATGAAATACCTAAATACACTAGAGTGTTTATAGAAAACCCTTTTAATAATAGAAATCTTATTCTTAAAGTAACTAAAAAACAAAAAGGTGTTTATGTCTGAAAAGATAATAAACATGCTTATGTAGGACATTCTATAAATTTGTATAATAGAATAAGTTCTTATTTTATGCCTTCTATACTTCAAACTAAAGCACGGAGAGTACTACGTCATTTTAATAAACACGGGTTTCAAGATACAAATCTAACTATTTATATAATGGATGAAAATTCTAGCTTAGATGAAGTGGTAAGATTAGAACAATATTTCCTTGATACTTTAAAACCAAGTTTAAATGTGGATTTAGTAGCAAGTAGTTCCGGTTATCATGAACCAATGAGTAAAGAAATAAGGGATAGATTGCGTAAACAAAGAGGTACTCCTATATATGTCTATAATTCAGAAGATTTTACTTTGTTATATATATTTGAATCAAAACAACAGATGTATGATATAATTAAAATTCACCATAAAACTTTAAGTAATTGTTTAGATGGGGGTGCAATATACTTAGACACTTTCTTTTTATCTTTAGATCAAATAGAAGAATCTGAGAATATAAATTTATTAACTTTAGAAGAAATAAAAGAATTAATAAATAAAGCCCGTAATATATACGTAGTTAAACACCCGGCATCTCTAACAATATTAGCAGAATTTAAAGATGATTCTAGTAAAAATTTATTATTTTCGTCTTTAACTAGCTTAGCTAATCATTTAAAAGGTGATCGTCAAATTATTAGAGAATATTTAAAAGGTGAAAGATCAGGCTATTATAGAGGAAAATGAAAATTTACTTATAAAAAATATTAAATAGATAGGCATGGCCGGGTAAAATAGATATATTTTACTTTCTTTCCACTGTATGCAGGAAACCCTTTAGAGCCTTTAAACCTAGTACCGCGGACTAAATGTTAGCAGTGGAATACAGGAACATTTTAAAGGATTAAGGCAATCGGCAGGAAACCAAAGATAATTTTGTTATCAAGTAGGATCCTCAGAGACTATACGTGGAATATCTTAGTAAATATAATATGTAAAGATAAAGAAATAGTCCGTTCATTCTTCGAAAGTTGATGAGTAAAACGTATGCCAGCATTAATAGGCGGCTTTGGTAATTTCCTAATGCCTTTAATGATAGGAGGACCTGACATGGCATTCCCTAGATTAAATAATATTAGTTTCTGATTATTACCACCTAGTTTATTATTATTAGTATTCTCTGCAGTTATAGAAGGTGGAGTAGGTACAGGATGAACACTTTACCCTCCTTTAGCCGGATTACAAAGTCACAGTGGACCTAGTGTAGATCTTGCAATTTTTGCTTTACATCTATCAGGGGTAAGTAGTTTATTAGGATCAATAAACTTTATAACTACTATAGCTAATATGAGAACACCAGGTATTAGACTACACAAACTAGCTTTATTTGGATGAGCTGTAGTAATAACAGCTATCTTATTGTTATTATCATTACCAGTTTTAGCTGGTGATATAACTATGGTTTTAACAGATAGAAACTTTAATACTTCATTCTTCGAAGTAGCTGGTGGAGGAGACCCTATATTATTCCAACACTTATTCGGATTCTTCGGTCATCCGGAGGTTTACATTTTAATTATACCAGGTTTCGGTATAATTAGTACAACGATATCTGCTAATTCCAATAAACCAATATTCGGATACATCGGTATGGTTTATGCGATGATGTCTATTGGAATCTTAGGATTTATCGTTTGAAGTCATCACATGTACACAGTGGGGCTTGATGTGGATACAAGAGCCTATTTCACAGCAGCTACATTAATAATAGCTGTTCCCACAGGAATTAAAATATTCTCATGATTAGCCACATGTTACGGAGGGTCTATAAAAATGACACCATCCATGTTATTTTCATTAGGTTTCGTATTTATGTTTACAATAGGAGGGTTAAGTGGTGTTGTGTTAGCTAATGCATCCCTTGACATTGCATTCCACGATACTTACTACGTTGTAGCTCATTTCCATTATGTTTTAAGTCTGGGAGCAGTTTTTGCTATGTTTGCTGGCTGATATTTCTGAATTCCTAAAATGTTAGGTTTAAATTACGATTTAACTTTAGCTAAAACACAATTTTGACTTTTATTTATAGGTGTTAATCTTACATTTTTCCCTCAACACTTTTTAGGTCTACAAGGTATGCCAAGAAGAATAAGTGATTATCCTGACGCTTTTGCGGGATGAAATTTAATAAGTAGTGTTGGATCTATTGTGAGTGTAGTAGCAGCTTGACTATTCTTATATATTGTTTATAAACAATTAGTAGAGGGTAAAATATCAAATAGAAATCCGTGATTAACACCTGGATTCTTTACTGATATATTACAAGCTAATTTAAATAGATGTTTTAGTAGTTTAGAATGAGGATTAAGTAGTCCACCTAAACCTCACGCATTTGTAAGCCTACCTTTACAAAGTTAATTATTATAACCAATAATAAATAATATTTAAAAGATAGTTTTATTGCTATAATCGAAATATCCTTATTTATACTATAATTCTAAATAAGGTATTTCAAGTCTCATTAGCTCAATGGCAGAGCATGATACTTCTAATATCTGTATCTTAGTTCGACTCTAAGATGAGACTAAATTCCTAAATAATAAATAGTCTATTAATCATCTAATATTACTGGCTATTTTTGCTTCTATAAATAAAAAGTTTAATACTAATATAATTTGAGGCATAACTTATAGTTATAGCTCTATAAATAAACAATTTAATTCATAAAAGATTAAGAAGTAAGGAACAAAATCCTAAATATGCTTCACATATACTAGACAAAGTTAATCAATTTATGGCCTTATGGGACCTAAGATTGAACGATTTTTAATCTTTGTTTTTATGCTACGCAATCAAAGTATTATTAACTTTCTATGATTAAAATGGGAACATTGTTAATAGAATAAGTAAAATTAATAATAAAATGAATTTACCTATAACTCTTATTTCAATAATTGAAAATTTATTATTAATGTTGCCCGCATTATTAATAGTAGCATACGTAACTGTGGCAGAAAGAAAAACCATGGCTAGTATGCAAAGAAGAATGGGGCCAAATGCCGTAGGTTATTACGGTTTATTACAAGCATTTGCGGATGCTTTAAAATTAATATTAAAAGAATATGTAGCACCTACACAAGCAAATTTAATATTATTTTTCTTAGGACCAGTAGTAACTTTAGTATTTGCTTTACTAGGGTATGCTGTCATTCCTTACGGACCTGGATTGTCTTTAGGTGATATGGAATTAGGTATACTATTTATGCTAGCAGTTTCATCTTTATCTACTTATGGGATACTTTTAGCAGGGTGAAGTGCTAACAGTAAGTATGCCTTCTTAGGATCTTTAAGAAGTACAGCTCAATTGATCAGCTATGAACTAGTTTTAAGTTCAGTATTATTAATTATAATTATGATAACAACTAGTTTAAATTTAAATATAAACGTACAGTTTCAAAAAATAGTGTGATTAGGATTACCTCTTTTTTGTATACTAATCATATTTTTTATAGGTTCTGTAGCTGAAACTAATAGAGCTCCGTTCGATCTCGCAGAAGCAGAATCTGAATTAGTGAGTGGATTTATGACAGAGCACGCGGCTGTTATTTTTGTTTTTTTTTTCTTAGCTGAATATGCTAGTATTGTATTAATGTGTATATTTATAAGTATCTTATTTTTAGGAGGTTATTTATTACAATTTGATCATATTTATTGATTTGATTTATTAAATTCTATTTATGCTAATGTGTTTAATATAGAATGAATTGTATCATCAGAATATTTTGCATTAAGAGAATTTTTAACTAGTTCTTATGGGGAGGGACTACTATCTAGTTTAAGTTTAGGTATAAAAAGTTCCATAATGGTATTTGTGTTTATATGATGTCGTGCGTCTTTCCCCAGAATTAGATTTGACCAGTTGATGTCATTTTGTTGAACAGTTTTATTACCTATATTATTTGCATTAATAATATTAATTCCCTCATTATTGTATATGTTTGGGGTTTTCTTTATAAATATAAGTTTATTTTAATTAGATATATATTATAAACAATATAATACGGAGTGCTTATATATTTTTTATAGTAAGAGGGTAATTCACTCTCTAGTTAAAAAAAAAATACACTCTTTTTATCTATTATAGCCATGAAACGCATGTCCATAGGTGTCATTTTATAATTTAAAGTTTTAAAATAATATCTTATACAAGATGTTATTATCTTCATTATTAACTGTACCTGTAATTGGTACAATTATAGTTTCTAGTATAGACTCATATAAAAAAAGTTCAGTGGTTTATACAAAAACTATAGCATTAGTTAGTAGTGTAATAAACTTAATAATATCTTTAATTATATTTATATTCTTTAATAATAGTACTAATCAATTTCAATATGTAGAAGAACATTATAATGTTCAATTATTTGATATTTATCTAGGTATAGATGGTATATCAATATATTTTATATTATTAACTACAATAATAATGCCTGTCGCGCTGTTATCTAATTGAGATTCTATAAAAGAAAATCTTAAATCTTATTTGATAATAATGTTACTATTAGAAACATTACTATTAGCTGTATTTTTAGCGTTAGATATAATGGTATTCTATATATTCTTCGAAAGTATATTACCTCCGTTATTTATATTAATAGGTATATTTGGATCAGATAATAAAGTGAGTGCTAGTTATTATTTATTTTTATATACATTATGAGGTTCATTGTTTTTACTATTATCAATATTAAGTACATCATCAACTATGGGTAGTACGGATTATGATGCTTTATTTAAATTAAACTTTGAGTATAAAACACAAATATTCTTATTTATAGGAATATTTATAGCATTTGCTGTAAAAACTCCTACAATCTTTTTAAATGGTTGATTATTAAAAGCTCACGTTGAATCACCTTTAGGTGGAAGTATAGTTTTAGCTGGTATTGTGTTAAAGTTAAGTTTATATGGTATATTCAGACTAATCTTACCTATACTGCCTAAAGCTAGTTTAGATTTTACTTTTGTAGTATATACTATAGCTGTTATAACAATAATATATGCTAGTTTTAGTACAATAAGAACAACTGATGTAAAAGAATTAATAGCCTATAGTTCTGTATGTCATGCTGCTGTATATTTAATAGGAGTATTCAGTAATACTCTTCAGGGTCTGGAAGGTTCTGTAGTATTAGGATTAGCACACGGATTTGTATCAAGCGGTCTTTTTGTTTGCGCAGGAGGAGTTCTATACGATAGAACAGGGACTAGATCAATATACTACTACAGAGGTTTAGTACACTTAATGCCTATATTGTCTTTATTGTTCTTTATTTTATGTTTAGGAAATTGCGGAACTCCTTTAACTTTAAATTTCATAGGAGAGTTCATGTCTTTATTAGGTATTACTGAAAGATTACCAGTATTAGGAGTATTCGCTTGTACTTCTATAGTATTCTCTGCAGCCTATTCAATTTATATGTTTAATCGTATATCATTTGGTGGTTCATTCACTATATTGATAGAAGAAAGTATACATGATCTAAATACAAGAGATTTATTAATACTATTAACATTAGTTCTTTTCACTATAATATTAGGTATATATCCTAGTTTAATCTTAAACGTATTAGATTACCCTGTAACTAACGTACTTTACAGTGTATAATAGTATAGTTTTTTAAAAACTAAAAATATTTAATTAGATTTATTAGCAATACTAATAATTATAGACAACATAAATGTCTATAAACGTCTATAACTTAATGGTAGAGTACGTTAATAAAAAAAAACGAAGCAGATGTTCAACTCATCTTAGATGGAATTTAAATAAATTCATGAAACTATTAAATTATTAGTATTTTTTACAGCTTATACTATCTATTTATTTAATAGAACAGCTTTTGGCGAATCTTTCACTAGATTCTTAGAAGAAAGTGTATATGATGTAAATAAAAGAGAATTCTTCTTATTATTTATATTAGTTGCTTTTATTATAGTATTTGGTGTATATCCATCTTTAATTTTGAACGCGTTAAATTATTCTATGAATAGTTTAATATATAGTGTATAATATAAATTACATGATTTTTACTAAATTACGGTTATTATTTTAAATAAAAAAGACGTATTACATAATAATAAAGAAAGACAAAAATGCCTCAATTAACACCTTTTTATTTTACTAATGAAATAGTATTTGCTTTTACAATAATAGTAATATTATTATTCATACTATCTAAATACATACTACCAAGAATAGTACGTTTATTCTTATCACGTAAGTTTATTAACAAAATATAATATAATTATCTAATTATATTGTAAATATTTTAATGTAAAAGAGTAATTTAATTATTCTTATTTGCAGATATTCAGTTATTTAAAGATATATATATAATAGTAGTTTATATACTACTAAATGTTTTCTAACACAAATTTATTAACAGAAATAATAAGCCCTTTAGAGCAATTTGAAGTAAGAGACATATTAAACTTAGAAGTTTTAGGTGGTAATTTACACCTTTCTTTAACTAATATTGGATTCTATTTAAGCCTAGGTGCCTTAATAACATTAATCTTGAGCTTATTAGCAACTAACTATAACAAATTAGTGAGCAATCAATGATCCATATTTAAAGAATCTCTTTATGTAACAATACTTAATATAGTTACAAATCAAATAAATTCTGGAAGTGGACAAATTTTTCTCCCATTTATGTACACTTTTTTTGTATTCATCTTAGTAAATAATTTAATTGGTATGATACCTTACAGCTTTGCATCTACAGGGCACTTTGCTTTAACATTTGCTTTTAGTTTCACAATAGTATTAGGTGCTACAATTTTAGGTTTCCAAAAACATGGATTAAAATTCTTTTCATTATTAGTACCAGCTGGTTGTCCTTTAGCTCTTTTACCTTTATTAGTTACAATCGAGCTTATCTCATATCTTGCTAGAAATGTATCTTTAGGTTTAAGATTAGCAGCTAATATTACTGCAGGTCACATGTTATTAAGTATATTAAGTGGATTTGTTTATAACATAATGAATTCAGGTATAATCTTCTTTGTATTAGGTTTATTACCATTAGTATTTATTATAGCCTTCTCAGGTCTTGAATTTGCAATAGCATTTATTCAAGCTCAAGTTTTCGTAGTATTATCTAGTTCTTACATAAAAGATGGATTAGACTTACATTAATTTATAGACTAAGAGAAATAATATTTATTTACAGAAAGACTAATGCCAACATTTAAAACTGTACTGACTATAACTTATAATAACCCCAGATCAAAATAAAGATCTAGTTATAAAAGAAAATAGAAATAAATTAGTAATTTATTCATGAATTCATATAGAATTCAATAATAATTAAATACAATTAAAGTTATTAAACTTTTTATTTAGCATAGCAATTTAAATTAAATTGTTAGGGTGGGATGGATTTGTTACTTAGTAGCAAGGGCATAAATAAAAATTTCATATAAATACTAAGTGAAAGTAAATAGTAATTAAGGAAAATTACCAAACAATAAAAATTTATCCTTTTATAGCACCGATGTGTTATCGATGGAATAATGAAAATTATAAAATAGAATTATAGAAATTAAAGAAAAATAGTTAATTATTAAAAAAAAAAATAGCGAACAGTTATAATTTAAATTAGAATAGTAAAAAAAAAAATATAACATTATATAGTTTATTACTATCCTTATATTATAAAATTTATCATCATATAATTTTAGATCTTATAGTGATGTAAATAAATTTTACATCAAATCAATAGTTGAGTTTGGTGATAGCTCTGATTGAACGCTGTTCAAGTGCTTGACACATGCTAATCGTACGTTTTAATTTAATGTGAATTAAAAAGTGGTGTACCGGTGAGTAAATGGATATTCTTCGCCGGCCTTAAAGTGGAGGTAAATCCTTCATAATAAATAAAGGGAAACTAAAAATTACCGCTTTAAGAGGATGATCAATATCGTCGAGATAGGTAGTAGTTAAGGTAATGACTTAACTAGCTTAAAATTCTCGTAGTCGAATCTGAGAGGATGATCGACCACATTGGGTCTGAAAAAACCCCAATGCATTAATTGTACAGCAGTGGGGAATCTTGGTCAATGGCCTAACGGCTGAACCGGCAACTTGAAAAAGTGGTAAGTCTTATTTTGATCATGTCTGTGTATATGATGATCTATAAGATTATATTAATATGGAATAAAGCTTTATTTATATATTGATAATGACGGTATATATGATTAGTCTTGACCAATTACGTGCCAGCAGTCGCGGCAAGACGTATGAGGCTAGCGTTATTCATCTTAATTGGGTTTAAAGGGTACCTAGACGGTCAATAGAGCTTCTATAATGTTAGTACTTGACTAGAGTTTTATGTAAGAGGGCAGTACTTGAGGAGGAGAGATGAAATTCTATGATACCAAAGGGACTCGGTAAAGGCGAAGGCGCCCCTTTATGTAAAAACTGACGTTGAGGGACGAAGGCACAGAGCACAAACAGGATTAGATACCCAAGTAGTCTTTGCAGTAAATGATGAATGCCATAGGTCAGATTAAGATTTAATATTATAATTACAAATTATAAATTAAACATTTTTTTGTTTATAAATGAAAGTGTAAGCATTCCACCTCAAGAGTACTGTGGCAACGCTGGAACTGTAATCACTAGGCCGTTTCTGACACCAGTAGTGAAGTATGTTGTTTAATTCGATAACCCGCGAAAAATCTTACCACAATTTGTATAATATTATTACAGGTGTTGCATGGCTGTTTTCAGCTAATGTTGTGAAACTGTGGTTTTTTCCATGGAATTAGCATAATCCTTGGCTTTATTTATTATTTTTACGATAAAGCATTTGATCCTGGAATTTGGAAAGAAAAAGAGGAGTAAGACAAGTCATCATGGCCCTAATATTGTTGGGCTACAAACGTGCCACATATGCCTACACAAAGAGATGCGAAAATGTGAATTTAAGCTAATCTCAAAAAAGAGGATATAAATAAAATGGATTGTAGCCTGAAACTCGGCTACATGAAAAAGTAATTACTAGTAATCGTGAATCACCATCGTCACGGTGAATGTGCATCGGTTTGGTACTAACCACTCGTCACATGCTGAAAATGGCATGCGCAATAAGTTTGCTTTATCAGTAATTAGTAAAAAAAACAAGTAGGTTTTATTCTATTATTGGTAATCTTCGTATGCGTGGCTTTAATTAGTGTTAAGTCGAAATACGGTTCGTGTAGTGGAAGCTGCACGGGATTATTAAAATTTAACGATATTATATAATATATTATATTATATTATATAAAGGAGGGTTCCTTTATTGGCAAAAAGGGTTGAGCTGTAAACTCAATAGCATTCAGCTTTTAAGAGTTCGAATCTCTTGTCTCCTAATAACTTATTTTAATAATAAGTAAATTTATTATATATTGTTACTCCTAATTTAGTACTTTATTTATCTAGTACTTTAGGAGTGAAGGCTATTAGAATTAGTAACTTAAATTGGTAAAGGATTTCCCTGTCACGGAAATAGATGTCGGTTCGATTCTGATCTAATTCGTTATAGGAAAAGTCTTCCATTAGGTAGGGTAAGGCACTTGCTACGTGTTGTGTTTTATACACTTAGGTGTTCAACTCACCTCTTTTCCGAATTGCCCCTATAGCTTAATGGTAAAGCGCGCTACTGTTAATAGCGTTAATAGATGTTCGATTCACCTTAGGGGCTTTTAAATAAATGTATGAAGCTGTATATTTTTTTTTATTGATATAAATGACAACTTTAACTAGAAGTAATTTTCAAGATCATCCCTTCCATTTAGTGTCACCTTCTCCGTGACCGTTATACACAAGCATAACATTATTTACTTTAACTGTAAATGGAGCATTATCTATGCATCTTTTCAATAATAGCTATATATTCTTCTTTATAGCTTTAGCTACATTAATCGCATCAATGTCTTTATGATTTAGAGACATAGTATCAGAAGGTACATACCTAGGTAATCATACTCTTGCAGTTCAAAAAGGATTAAATTTAGGGGTTATATTATTTATAGTATCTGAAGCTTTATTCTTCTTAGCTATTTTCTGAGCATTCTTTCATAGTGCTTTAACACCTACAGTTGAATTAGGTGCACAGTGGCCTCCTATGGGAATAGAACCCGTAAACCCTTTTGAGTTACCTCTATTAAATACAGTTATATTATTATCTAGTGGTGCTACAATTACTTTTGCTCACCACAGTTTAATAAAAGGTGAAAGATAAGGAGCTTTATATGGAACTATCTTTACAGTATTATTAGCATTAATATTCACTCTATTCCAAGGTGTAGAATATAGCGTTTCTTCATTTACTATAAGTGACGGTGTATTTGGTACATGTTTCTTCTTTGGTACAGGGTTCCACGGATTCCATGTTATAATTGGTACTATATTCTTATCTGTTGCATTATGAAGAATAATTGCATATCATTTAACAGATCATCATCATCTCGGATATGAAGGTGGTATTTTATACTGACATTTTGTGGACGTAGTTTGATTATTTTTGTACCTTTCAATGTATTATTGAGGGTCATAATATAATTAAAATTATAGCCAGATTGTAATTTATTTATTTAATACTACATAAAGGCTATAAAAACGGACATAGGTTAATGGTAGACTTTCCGATTTCCACTCGGCGTGTGTCAGTTCAAGTCTGACTATCCGTATTCGTAATTTACTTATTGGGGGTTCCCTCAGTAAGCTAGTAAATTAGCTATATATATTATTCGATCTTCTTAAAATTCTTCCTATTATTAGGTTAATAAAAAAAAAAATAATGAATCAATTATTTGCCATTTATGATATTTTATCTAATGGATATACAATTGAATTTTTAGATATTTTAAGTGTAATAGCATTATTATTTGGAACAGGGGTTATAATAAATAAAAATCCTATAGCGTCTTTATTATCATTAATAGGATTATTTGCCTCTATTTCTATATACTTGATCTTATCTGGTTTAACCTTTATAGGGTTTTCTTATTTAATTGTATATATAGGAGCAGTATCTATATTATTTTTATTTATTCTTATGTTAATAAATATAAGAACAAGTGAGTTACAAAATAATAATTGAAATAGTATTCCTTTAGCATTATTTGTGACAATATTCTTAAATTATACATTATTTCAACTTTTACCATATTATATAGCTATTAAATAGTTATAACAATAAATTAAGTAATATAATATATTATTTACCAACAAGTAAATATAATGATATAATTACTCATATAAGTAAAAATTCAGATATAAATACAGCTAAAGTTATATTTGTAACAAGTAATAGTTGAGATGGAAATATGACAGAAACAAGTCATATCTCTACAATAGGTAATATACTATACACTTCTCATAATGTATGATTATTTATGGCTAGTTTTATTTTATTATTAGCAATGGTAGGTGCCATAATTATTACTATAAAACAAGAAGGTAAAAGAGAAATTAGTTTAATAGGTAGAACGTTTGTTTTACACACAAAATGTTAAAGGTTCAACTCCGTTATTTCTCAAAATTATGTAATTCTATTCATAAAATGTAATAGCTAATCTTTGCAACCACCACCAAAAGGTAATAAAGTAAGGAAAAGCTTATAATTGAATAGTTTAAATGTTTATTAATATAAGTATTAATAAGTATGTAAGTACGTTTTTTATACAAAATTCCTTAACTTAATAGGTAAAGTGTATTCTTGATAAGAATATAATCAGCGTTCAACTCGCTGAGGAATTAGAGTAGTTAAATAATATTAAACAAAGAGAATTGGCTGAGTGGTTAAAAGCTGTAAGTTTGAGTTTTATTAGGTAGAAATACCTCATCCGTTCGAATCGGATATTCTCTGAAAATAAAGAGTGTAGTTTAATTTGGTAAAATAGGAAGCTTCAACCTTCAAATTCTTGGTTCAAGTCCAAGTACTCTTGTATTTATTAATAATAGTATAAAAAATGAAGATAATGCCGGATTAGGGCCGGGAGGATAGGCATCTCGTTTGGGTCGGGAACCAGTTATGTTCGAACCATAATAATCCGAATTTTAGAACTATTAGAAATATAGTATAATTAACCATAAGTATCAATTTAGATACGGAGTTTAATATATTTTATCTTTCTCTTCTTAATATCATACGGTAAAAGGAGGTGGAATATTAAAATAAGAGCTTAGGTTACAAAAATAAATGATATATAA
